# Supplementary material for: A Novel Triple-Action Inhibitor Targeting B-Cell Receptor Signaling and BRD4 Demonstrates Preclinical Activity in Chronic Lymphocytic Leukemia
Source: Int J Mol Sci. 2022 Jun 16;23(12):6712. doi: 10.3390/ijms23126712 (PMC9224275; doi:10.3390/ijms23126712)
Supplement: Supplementary file 1 [file ijms-23-06712-s001.zip]

Archive with 1 entries (1 files):
- ijms-1748030-supplementary.pdf
